# Supplementary material for: Genome-wide association mapping of lentil (Lens culinaris Medikus) prebiotic carbohydrates toward improved human health and crop stress tolerance
Source: Sci Rep. 2021 Jul 6;11:13926. doi: 10.1038/s41598-021-93475-3 (PMC8260633; doi:10.1038/s41598-021-93475-3)
Supplement: Supplementary file 1 — Supplementary Information. [file 41598_2021_93475_MOESM1_ESM.xlsx]

## Sheet: SNP&100kbGenesTable
Phenotype	SNP	Software	p-value (GAPIT)	p-value (GEMMA)	MAF (%)	Gene ID	Gene Start	Gene End	Gene Info
Mannitol	CHR2_558954064	GAPIT	1.61305e-06	7.36421e-07	5.9	Lcu.2RBY.2g085290	558875158	558876263	(FAF-like protein {ECO:0000313|EMBL:AES67145.1}) (Uncharacterized protein {ECO:0000313|EnsemblPlants:AES67145})
						Lcu.2RBY.2g085300	558932843	558938113	(Chaperone DnaJ domain protein {ECO:0000313|EMBL:AES67155.1}) (Uncharacterized protein {ECO:0000313|EnsemblPlants:AES67155})
						Lcu.2RBY.2g085310	559047305	559060666	Serine/threonine-protein phosphatase {ECO:0000256|RuleBase:RU004273} (3.1.3.16 {ECO:0000256|RuleBase:RU004273})
	CHR3_346516487	GEMMA	NA	1.34486e-06	6.6	Lcu.2RBY.3g057050	346459818	346461583	(NAC transcription factor-like protein {ECO:0000313|EMBL:AES72880.1}) (Uncharacterized protein {ECO:0000313|EnsemblPlants:AES72880})
						Lcu.2RBY.3g057060	346503418	346508956	(PPR containing plant-like protein {ECO:0000313|EMBL:AES72882.1}) (Uncharacterized protein {ECO:0000313|EnsemblPlants:AES72882})
						Lcu.2RBY.3g057070	346504098	346506014	(Uncharacterized protein {ECO:0000313|EnsemblPlants:AES72881}) (White-brown-complex ABC transporter family protein {ECO:0000313|EMBL:AES72881.1})
						Lcu.2RBY.3g057080	346561236	346563089	(PPR containing plant-like protein {ECO:0000313|EMBL:AES72884.2}) (Uncharacterized protein {ECO:0000313|EnsemblPlants:AES72884})
						Lcu.2RBY.3g057090	346605581	346606537	(Uncharacterized protein {ECO:0000313|EMBL:AES72885.1, ECO:0000313|EnsemblPlants:AES72885})
	CHR4_179223602	GEMMA	NA	5.96663e-08	8	Lcu.2RBY.4g026520	179122927	179125357	(NBS-LRR protein {ECO:0000313|EMBL:AHG28991.1})
						Lcu.2RBY.4g026530	179125588	179125934	(Uncharacterized protein {ECO:0000313|EnsemblPlants:GLYMA12G11690.2})
						Lcu.2RBY.4g026540	179135172	179136154	(Uncharacterized protein {ECO:0000313|EMBL:KHN16340.1})
						Lcu.2RBY.4g026550	179222504	179227266	(Uncharacterized protein {ECO:0000313|EMBL:BAT90388.1})
						Lcu.2RBY.4g026560	179257057	179258936	(Disease resistance protein (CC-NBS-LRR class) family protein {ECO:0000313|EMBL:AES94763.1}) (Uncharacterized protein {ECO:0000313|EnsemblPlants:AES94763})
						Lcu.2RBY.4g026570	179258976	179260744	(Disease resistance protein (CC-NBS-LRR class) family protein {ECO:0000313|EMBL:AES94777.1}) (Uncharacterized protein {ECO:0000313|EnsemblPlants:AES94777})
						Lcu.2RBY.4g026580	179272175	179274096	(NBS-LRR protein {ECO:0000313|EMBL:AHG28991.1})
						Lcu.2RBY.4g026590	179274124	179275535	(Disease resistance protein (CC-NBS-LRR class) family protein {ECO:0000313|EMBL:AES94763.1}) (Uncharacterized protein {ECO:0000313|EnsemblPlants:AES94763})
Glucose	CHR6_290592280	GEMMA	NA	2.23725e-06	14.7	Lcu.2RBY.6g040550	290616344	290622369	(COP9 signalosome complex subunit-like protein {ECO:0000313|EMBL:KEH23446.1}) (Uncharacterized protein {ECO:0000313|EnsemblPlants:KEH23446})
						Lcu.2RBY.6g040560	290671699	290672334	(Gag protease polyprotein {ECO:0000313|EMBL:EOX94092.1})
Fructose	CHR1_153779145	GEMMA	NA	7.15126e-07	7.3	Lcu.2RBY.1g020320	153704281	153704799	(FAR1 Zinc finger, SWIM-type {ECO:0000313|EMBL:ABN05718.1})
						Lcu.2RBY.1g020330	153760172	153763729	(Uncharacterized protein {ECO:0000313|EnsemblPlants:GLYMA18G43420.2})
						Lcu.2RBY.1g020340	153798897	153800730	hypothetical protein
						Lcu.2RBY.1g020350	153822316	153828119	(DEAD-box helicase family protein {ECO:0000313|EMBL:AES60513.1}) (Uncharacterized protein {ECO:0000313|EnsemblPlants:AES60513})
						Lcu.2RBY.1g020360	153828155	153828967	(ATP binding protein {ECO:0000313|EMBL:EFH55427.1})
						Lcu.2RBY.1g020370	153865104	153865539	(Gag/pol polyprotein {ECO:0000313|EMBL:AAQ82037.1})
	CHR1_153779147	GEMMA	NA	7.15126e-07	7.3	Lcu.2RBY.1g020320	153704281	153704799	(FAR1 Zinc finger, SWIM-type {ECO:0000313|EMBL:ABN05718.1})
						Lcu.2RBY.1g020330	153760172	153763729	(Uncharacterized protein {ECO:0000313|EnsemblPlants:GLYMA18G43420.2})
						Lcu.2RBY.1g020340	153798897	153800730	hypothetical protein
						Lcu.2RBY.1g020350	153822316	153828119	(DEAD-box helicase family protein {ECO:0000313|EMBL:AES60513.1}) (Uncharacterized protein {ECO:0000313|EnsemblPlants:AES60513})
						Lcu.2RBY.1g020360	153828155	153828967	(ATP binding protein {ECO:0000313|EMBL:EFH55427.1})
						Lcu.2RBY.1g020370	153865104	153865539	(Gag/pol polyprotein {ECO:0000313|EMBL:AAQ82037.1})
	CHR1_537293922	GAPIT/GEMMA	NA	7.42532e-08	7	Lcu.2RBY.1g077510	537205217	537210350	(Uncharacterized protein {ECO:0000313|EMBL:BAT93544.1})
						Lcu.2RBY.1g077520	537219247	537222643	(Survival motor neuron interacting protein {ECO:0000313|EMBL:AES63082.1}) (Uncharacterized protein {ECO:0000313|EnsemblPlants:AES63082})
						Lcu.2RBY.1g077530	537224687	537228600	(Uncharacterized protein {ECO:0000313|EMBL:AFK49111.1})
						Lcu.2RBY.1g077540	537240458	537248662	(UDP-galactose transporter {ECO:0000313|EMBL:AES63086.2}) (Uncharacterized protein {ECO:0000313|EnsemblPlants:AES63086})
						Lcu.2RBY.1g077550	537258158	537261179	(DNA-binding domain protein, putative {ECO:0000313|EMBL:AES63087.1}) (Uncharacterized protein {ECO:0000313|EnsemblPlants:AES63087})
						Lcu.2RBY.1g077560	537259843	537261063	(DUF1685 family protein {ECO:0000313|EMBL:AES63088.1}) (Uncharacterized protein {ECO:0000313|EnsemblPlants:AES63088})
						Lcu.2RBY.1g077570	537293207	537295555	(Sugar porter (SP) family MFS transporter {ECO:0000313|EMBL:AES63093.1}) (Uncharacterized protein {ECO:0000313|EnsemblPlants:AES63093})
						Lcu.2RBY.1g077580	537321491	537322126	(Uncharacterized protein {ECO:0000313|EnsemblPlants:GLYMA05G25545.1})
						Lcu.2RBY.1g077590	537323114	537324433	(DNA-damage-repair/toleration protein DRT102 {ECO:0000313|EMBL:AET04986.1}) (Uncharacterized protein {ECO:0000313|EnsemblPlants:AET04986})
						Lcu.2RBY.1g077600	537328002	537329371	(Uncharacterized protein {ECO:0000313|EMBL:KEH18428.1, ECO:0000313|EnsemblPlants:KEH18428})
	CHR1_537449765	GAPIT/GEMMA	NA	7.42532e-08	7	Lcu.2RBY.1g077610	537396553	537397555	(Uncharacterized protein {ECO:0000313|EMBL:KEH37047.1, ECO:0000313|EnsemblPlants:KEH37047})
						Lcu.2RBY.1g077620	537443240	537445968	Poly [ADP-ribose] polymerase {ECO:0000256|RuleBase:RU362114} (PARP {ECO:0000256|RuleBase:RU362114}) (2.4.2.30 {ECO:0000256|RuleBase:RU362114})
						Lcu.2RBY.1g077630	537445437	537445639	hypothetical protein
						Lcu.2RBY.1g077640	537487523	537491739	(Putative uncharacterized protein {ECO:0000313|EMBL:ACJ85865.1})
						Lcu.2RBY.1g077650	537492753	537493216	Eukaryotic translation initiation factor 5A {ECO:0000256|RuleBase:RU362005} (eIF-5A {ECO:0000256|RuleBase:RU362005})
						Lcu.2RBY.1g077660	537496838	537499547	(LRR receptor-like kinase {ECO:0000313|EMBL:AES94066.2}) (Uncharacterized protein {ECO:0000313|EnsemblPlants:AES94066})
						Lcu.2RBY.1g077670	537499658	537500156	(Cofilin/actin-depolymerizing factor-like protein {ECO:0000313|EMBL:AES94064.1}) (Uncharacterized protein {ECO:0000313|EnsemblPlants:AES94064})
						Lcu.2RBY.1g077680	537502964	537503700	(Uncharacterized protein {ECO:0000313|EMBL:AFK40481.1})
						Lcu.2RBY.1g077690	537505319	537507650	(ATP-dependent helicase family protein {ECO:0000313|EMBL:KEH40787.1}) (Uncharacterized protein {ECO:0000313|EnsemblPlants:KEH40787})
						Lcu.2RBY.1g077700	537514070	537514824	(Uncharacterized protein {ECO:0000313|EMBL:AFK40481.1})
						Lcu.2RBY.1g077710	537516447	537518006	hypothetical protein
						Lcu.2RBY.1g077720	537516447	537518719	(Eukaryotic translation initiation factor 2c, putative {ECO:0000313|EMBL:AET00055.1}) (Uncharacterized protein {ECO:0000313|EnsemblPlants:AET00055})
						Lcu.2RBY.1g077730	537544776	537555853	(Sugar porter (SP) family MFS transporter {ECO:0000313|EMBL:AES63093.1}) (Uncharacterized protein {ECO:0000313|EnsemblPlants:AES63093})
						Lcu.2RBY.1g077740	537547748	537553576	(Uncharacterized protein {ECO:0000313|EMBL:AES72686.1, ECO:0000313|EnsemblPlants:AES72686})
	CHR2_352993379	GAPIT	1.12872e-06	NA	8.4	Lcu.2RBY.2g055260	352986853	352988768	hypothetical protein
						Lcu.2RBY.2g055270	353087923	353090939	(Uncharacterized protein {ECO:0000313|EMBL:KEH33596.1, ECO:0000313|EnsemblPlants:KEH33596})
	CHR3_39693339	GEMMA	2.50421e-07	NA	7.7	Lcu.2RBY.3g006940	39610696	39611616	(Gag/pol polyprotein {ECO:0000313|EMBL:AAQ82037.1})
						Lcu.2RBY.3g006950	39681234	39684845	(RNA polymerase sigma factor {ECO:0000313|EMBL:AES69690.1}) (Uncharacterized protein {ECO:0000313|EnsemblPlants:AES69690})
						Lcu.2RBY.3g006960	39688880	39689661	(IAA-amino acid hydrolase ILR1-like protein {ECO:0000313|EMBL:KEH18273.1}) (Uncharacterized protein {ECO:0000313|EnsemblPlants:KEH18273})
						Lcu.2RBY.3g006970	39739668	39740317	hypothetical protein
	CHR3_167167171	GAPIT	1.80331e-06	NA	19.2	Lcu.2RBY.3g024980	167138518	167140529	(Uncharacterized protein {ECO:0000313|EMBL:EMJ13509.1})
						Lcu.2RBY.3g024990	167164910	167166400	(Uncharacterized protein {ECO:0000313|EMBL:KEH18428.1, ECO:0000313|EnsemblPlants:KEH18428})
						Lcu.2RBY.3g025000	167224529	167226219	hypothetical protein
						Lcu.2RBY.3g025010	167245136	167246088	hypothetical protein
						Lcu.2RBY.3g025020	167245136	167247175	hypothetical protein
						Lcu.2RBY.3g025030	167255878	167313767	(Uncharacterized protein {ECO:0000313|EMBL:KEH33503.1, ECO:0000313|EnsemblPlants:KEH33503})
	CHR4_268011619	GEMMA	8.14397e-09	NA	16.8	Lcu.2RBY.4g037050	267933759	267940774	Lipoxygenase {ECO:0000256|RuleBase:RU003975} (1.13.11.- {ECO:0000256|RuleBase:RU003975})
						Lcu.2RBY.4g037060	268010899	268012280	(ABA response element-binding factor {ECO:0000313|EMBL:AES82028.1}) (Uncharacterized protein {ECO:0000313|EnsemblPlants:AES82028})
						Lcu.2RBY.4g037070	268039646	268042958	(Cyanogenic beta-glucosidase, putative {ECO:0000313|EMBL:KEH30275.1}) (Uncharacterized protein {ECO:0000313|EnsemblPlants:KEH30275})
						Lcu.2RBY.4g037080	268050102	268051006	(Ulp1 protease family, carboxy-terminal domain protein {ECO:0000313|EMBL:KEH15719.1}) (Uncharacterized protein {ECO:0000313|EnsemblPlants:KEH15719})
						Lcu.2RBY.4g037090	268051139	268053494	(Uncharacterized protein {ECO:0000313|EMBL:KEH18428.1, ECO:0000313|EnsemblPlants:KEH18428})
	CHR4_316841184	GEMMA	1.57689e-07	NA	5.2	Lcu.2RBY.4g045790	316741966	316743353	(Glucose-methanol-choline (GMC) oxidoreductase family protein {ECO:0000313|EMBL:AES86335.1}) (Uncharacterized protein {ECO:0000313|EnsemblPlants:AES86335})
						Lcu.2RBY.4g045800	316765005	316770341	(Cellulose synthase-like protein {ECO:0000313|EMBL:AES89624.1}) (Uncharacterized protein {ECO:0000313|EnsemblPlants:AES89624})
						Lcu.2RBY.4g045810	316818085	316823831	(Exostosin family protein {ECO:0000313|EMBL:AES89625.1}) (Uncharacterized protein {ECO:0000313|EnsemblPlants:AES89625})
						Lcu.2RBY.4g045820	316828231	316830356	(Protein transporter {ECO:0000313|EMBL:AES89627.1}) (Uncharacterized protein {ECO:0000313|EnsemblPlants:AES89627})
						Lcu.2RBY.4g045830	316885505	316889910	(Uncharacterized protein {ECO:0000313|EMBL:KOM51167.1})
						Lcu.2RBY.4g045840	316890593	316894865	(Heat shock transcription factor A3 {ECO:0000313|EMBL:AES89630.1}) (Uncharacterized protein {ECO:0000313|EMBL:AFK43715.1, ECO:0000313|EnsemblPlants:AES89630})
	CHR5_316719059	GEMMA	1.00636e-18	4.26814e-07	5.2	Lcu.2RBY.5g043880	316706149	316723926	(GTPase-activator protein for Rho-like GTPase family protein {ECO:0000313|EMBL:AES98226.2}) (Uncharacterized protein {ECO:0000313|EnsemblPlants:AES98226})
						Lcu.2RBY.5g043890	316727363	316744781	(GTPase-activator protein for Rho-like GTPase family protein {ECO:0000313|EMBL:AES98226.2}) (Uncharacterized protein {ECO:0000313|EnsemblPlants:AES98226})
						Lcu.2RBY.5g043900	316789811	316790796	(Uncharacterized protein {ECO:0000313|EMBL:KEH18428.1, ECO:0000313|EnsemblPlants:KEH18428})
Sucrose	CHR6_116880302	GEMMA	1.84765e-06	8.98388e-07	5.2	Lcu.2RBY.6g015410	116848027	116848867	(Lateral organ boundaries (LOB) domain protein {ECO:0000313|EMBL:KEH22162.1}) (Uncharacterized protein {ECO:0000313|EnsemblPlants:KEH22162})
Stachyose+Raffinose	CHR1_35234757	GAPIT/GEMMA	1.70651e-07	NA	9.8	Lcu.2RBY.1g007400	35150338	35151289	(Calcium-binding pollen allergen {ECO:0000313|EMBL:AES84799.1}) (EF hand calcium-binding family protein {ECO:0000313|EMBL:KEH40591.1}) (Uncharacterized protein {ECO:0000313|EnsemblPlants:KEH40591})
						Lcu.2RBY.1g007410	35190925	35191272	hypothetical protein
						Lcu.2RBY.1g007420	35191822	35194201	(Ankyrin repeat plant-like protein {ECO:0000313|EMBL:KEH40593.1}) (Ankyrin repeat-containing protein {ECO:0000313|EMBL:AES84797.1}) (Uncharacterized protein {ECO:0000313|EnsemblPlants:KEH40593})
						Lcu.2RBY.1g007430	35212424	35223466	(Uncharacterized protein {ECO:0000313|EnsemblPlants:KEH40595}) (VAC14-like protein {ECO:0000313|EMBL:KEH40595.1})
						Lcu.2RBY.1g007440	35234151	35236761	(60S ribosomal protein L10-2 {ECO:0000313|EMBL:KEH35567.1}) (Uncharacterized protein {ECO:0000313|EnsemblPlants:KEH35567})
						Lcu.2RBY.1g007450	35324675	35328850	(Uncharacterized protein {ECO:0000313|EnsemblPlants:KEH40596}) (tRNA guanosine-2'-O-methyltransferase TRM13-like protein {ECO:0000313|EMBL:KEH40596.1})
	CHR1_46070961	GAPIT/GEMMA	5.97551e-08	NA	7	Lcu.2RBY.1g009020	46043579	46050847	(Copia-type polyprotein, putative {ECO:0000313|EMBL:AAG60117.1})
						Lcu.2RBY.1g009030	46069439	46071334	(Histone-lysine N-methyltransferase, suvh protein {ECO:0000313|EMBL:KEH41340.1}) (Uncharacterized protein {ECO:0000313|EnsemblPlants:KEH41340})
						Lcu.2RBY.1g009040	46170060	46170908	(Uncharacterized protein {ECO:0000313|EMBL:AES66405.2, ECO:0000313|EnsemblPlants:AES66405})
	CHR1_143888359	GEMMA	NA	4.1e-08	5.6	Lcu.2RBY.1g019360	143803636	143804855	(Uncharacterized protein {ECO:0000313|EMBL:BAT95929.1})
						Lcu.2RBY.1g019370	143804879	143805554	(Uncharacterized protein {ECO:0000313|EMBL:AES66404.2, ECO:0000313|EnsemblPlants:AES66404})
						Lcu.2RBY.1g019380	143806463	143806900	(Ulp1 protease family, carboxy-terminal domain protein {ECO:0000313|EMBL:KEH15720.1}) (Uncharacterized protein {ECO:0000313|EnsemblPlants:KEH15720}) (Fragment)
						Lcu.2RBY.1g019390	143885845	143889425	Hexosyltransferase {ECO:0000256|RuleBase:RU362027} (2.4.1.- {ECO:0000256|RuleBase:RU362027})
						Lcu.2RBY.1g019400	143930571	143930984	(Putative uncharacterized protein {ECO:0000313|EMBL:ABN05744.1})
						Lcu.2RBY.1g019410	143935416	143942102	(ABC transporter-like family-protein {ECO:0000313|EMBL:KEH18319.1}) (Uncharacterized protein {ECO:0000313|EnsemblPlants:KEH18319})
						Lcu.2RBY.1g019420	143953338	143957367	(Ethylene receptor {ECO:0000313|EMBL:KEH41150.1}) (Uncharacterized protein {ECO:0000313|EnsemblPlants:KEH41150})
	CHR4_32265499	GEMMA	2.52959e-07	NA	8.4	Lcu.2RBY.4g007850	32171297	32171491	(Photosystem I assembly protein ycf4 {ECO:0000313|EMBL:AGW45913.1})
						Lcu.2RBY.4g007860	32186119	32186820	(Uncharacterized protein {ECO:0000313|EMBL:KEH41040.1, ECO:0000313|EnsemblPlants:KEH41040})
						Lcu.2RBY.4g007870	32272880	32278186	(Transcription termination factor NusG, putative {ECO:0000313|EMBL:AES87010.1}) (Uncharacterized protein {ECO:0000313|EnsemblPlants:AES87010})
						Lcu.2RBY.4g007880	32273129	32274606	hypothetical protein
						Lcu.2RBY.4g007890	32280775	32296352	hypothetical protein
						Lcu.2RBY.4g007900	32358181	32364938	(LysM domain-containing receptor-like kinase 7 {ECO:0000313|EMBL:AAQ73158.1})
	CHR4_87430341	GEMMA	4.19208e-07	NA	6.6	Lcu.2RBY.4g016170	87339261	87339735	(Gag/pol polyprotein {ECO:0000313|EMBL:AAQ82033.1}) (Fragment)
						Lcu.2RBY.4g016180	87351918	87352422	(Uncharacterized protein {ECO:0000313|EMBL:KEH18428.1, ECO:0000313|EnsemblPlants:KEH18428})
						Lcu.2RBY.4g016190	87380897	87382932	(Histone H3.2 {ECO:0000313|EMBL:EMS49486.1}) (Uncharacterized protein {ECO:0000313|EnsemblPlants:TRIUR3_08622-P1})
						Lcu.2RBY.4g016200	87457780	87461247	(Chaperone dnaJ-like protein {ECO:0000313|EMBL:AES87866.2}) (Uncharacterized protein {ECO:0000313|EnsemblPlants:AES87866})
						Lcu.2RBY.4g016210	87484477	87486782	(FAD/NAD(P)-binding oxidoreductase family protein {ECO:0000313|EMBL:KEH29341.1}) (Uncharacterized protein {ECO:0000313|EnsemblPlants:KEH29341})
						Lcu.2RBY.4g016220	87514338	87516016	(Putative deoxycytidylate deaminase (Putative cytidine deaminase) {ECO:0000313|EMBL:CAA07230.1}) (Fragment)
	CHR6_116870957	GEMMA	1.84765e-06	8.98388e-07	5.2	Lcu.2RBY.6g015410	116848027	116848867	(Lateral organ boundaries (LOB) domain protein {ECO:0000313|EMBL:KEH22162.1}) (Uncharacterized protein {ECO:0000313|EnsemblPlants:KEH22162})
	CHR6_116880302	GEMMA	1.84765e-06	1.64e-07	5.2	Lcu.2RBY.6g015410	116848027	116848867	(Lateral organ boundaries (LOB) domain protein {ECO:0000313|EMBL:KEH22162.1}) (Uncharacterized protein {ECO:0000313|EnsemblPlants:KEH22162})
	CHR6_121916516	GEMMA	NA	6.97e-07	6.3	Lcu.2RBY.6g016040	121814653	121817498	(Cysteine-rich repeat secretory protein 15 {ECO:0000313|EMBL:KHN43759.1})
						Lcu.2RBY.6g016050	121923516	121924257	hypothetical protein
	CHR6_126221589	GEMMA	NA	1.96e-06	6.3	Lcu.2RBY.6g016400	126262750	126263164	(Uncharacterized protein {ECO:0000313|EMBL:KHN19732.1}) (Fragment)
						Lcu.2RBY.6g016410	126270449	126271240	(Uncharacterized protein {ECO:0000313|EMBL:KEH18428.1, ECO:0000313|EnsemblPlants:KEH18428})
	CHR6_128918912	GEMMA	NA	6.97e-07	6.3	Lcu.2RBY.6g016650	128892434	128892766	(RNA-directed DNA polymerase (Reverse transcriptase) Ribonuclease H {ECO:0000313|EMBL:ABN06136.1})
	CHR6_128918961	GEMMA	NA	6.97e-07	6.3	Lcu.2RBY.6g016650	128892434	128892766	(RNA-directed DNA polymerase (Reverse transcriptase) Ribonuclease H {ECO:0000313|EMBL:ABN06136.1})
	CHR6_130768080	GEMMA	NA	6.97e-07	6.3	Lcu.2RBY.6g016970	130701671	130702454	(D27 family protein, putative {ECO:0000313|EMBL:AES71701.1}) (Uncharacterized protein {ECO:0000313|EnsemblPlants:AES71701})
						Lcu.2RBY.6g016980	130732532	130733028	hypothetical protein
						Lcu.2RBY.6g016990	130856913	130857620	(Putative uncharacterized protein {ECO:0000313|EMBL:ACJ84884.1})
						Lcu.2RBY.6g017000	130858730	130859533	(Cytochrome P450 family protein {ECO:0000313|EMBL:KEH40839.1}) (Uncharacterized protein {ECO:0000313|EnsemblPlants:KEH40839})
	CHR6_137205602	GEMMA	NA	1.12e-06	5.9	Lcu.2RBY.6g017500	137150532	137153861	(Uncharacterized protein {ECO:0000313|EMBL:BAT84693.1})
						Lcu.2RBY.6g017510	137262409	137263525	(ELMO/CED-12 family protein {ECO:0000313|EMBL:AES81003.1}) (Uncharacterized protein {ECO:0000313|EnsemblPlants:AES81003})
						Lcu.2RBY.6g017520	137269491	137270326	(Class I glutamine amidotransferase superfamily protein {ECO:0000313|EMBL:KEH30911.1}) (Uncharacterized protein {ECO:0000313|EnsemblPlants:KEH30911})
	CHR6_137205644	GEMMA	NA	1.12e-06	5.9	Lcu.2RBY.6g017500	137150532	137153861	(Uncharacterized protein {ECO:0000313|EMBL:BAT84693.1})
						Lcu.2RBY.6g017510	137262409	137263525	(ELMO/CED-12 family protein {ECO:0000313|EMBL:AES81003.1}) (Uncharacterized protein {ECO:0000313|EnsemblPlants:AES81003})
						Lcu.2RBY.6g017520	137269491	137270326	(Class I glutamine amidotransferase superfamily protein {ECO:0000313|EMBL:KEH30911.1}) (Uncharacterized protein {ECO:0000313|EnsemblPlants:KEH30911})
	CHR6_137214200	GEMMA	NA	1.12e-06	5.9	Lcu.2RBY.6g017500	137150532	137153861	(Uncharacterized protein {ECO:0000313|EMBL:BAT84693.1})
						Lcu.2RBY.6g017510	137262409	137263525	(ELMO/CED-12 family protein {ECO:0000313|EMBL:AES81003.1}) (Uncharacterized protein {ECO:0000313|EnsemblPlants:AES81003})
						Lcu.2RBY.6g017520	137269491	137270326	(Class I glutamine amidotransferase superfamily protein {ECO:0000313|EMBL:KEH30911.1}) (Uncharacterized protein {ECO:0000313|EnsemblPlants:KEH30911})
	CHR6_137214204	GEMMA	NA	1.12e-06	5.9	Lcu.2RBY.6g017500	137150532	137153861	(Uncharacterized protein {ECO:0000313|EMBL:BAT84693.1})
						Lcu.2RBY.6g017510	137262409	137263525	(ELMO/CED-12 family protein {ECO:0000313|EMBL:AES81003.1}) (Uncharacterized protein {ECO:0000313|EnsemblPlants:AES81003})
						Lcu.2RBY.6g017520	137269491	137270326	(Class I glutamine amidotransferase superfamily protein {ECO:0000313|EMBL:KEH30911.1}) (Uncharacterized protein {ECO:0000313|EnsemblPlants:KEH30911})
	CHR6_371563912	GEMMA	8.47227e-12	2.61e-08	9.8	Lcu.2RBY.6g056290	371504158	371507460	(Cation/H+ exchanger 3 {ECO:0000313|EMBL:AES81713.1}) (Sodium/hydrogen exchanger {ECO:0000313|EMBL:ABD32190.1}) (Uncharacterized protein {ECO:0000313|EnsemblPlants:AES81713})
						Lcu.2RBY.6g056300	371516482	371521597	(ADP-ribosylation factor GTPase-activating protein AGD10 {ECO:0000313|EMBL:AES81716.2}) (Arf GTPase activating protein {ECO:0000313|EMBL:ABD32193.1}) (Uncharacterized protein {ECO:0000313|EMBL:AFK49050.1, ECO:0000313|EnsemblPlants:AES81716})
						Lcu.2RBY.6g056310	371636628	371639562	(Ion channel regulatory protein UNC-93 {ECO:0000313|EMBL:AES81721.2}) (Uncharacterized protein {ECO:0000313|EnsemblPlants:AES81721})
						Lcu.2RBY.6g056320	371645725	371646271	(Transmembrane protein, putative {ECO:0000313|EMBL:AES81718.1}) (Uncharacterized protein {ECO:0000313|EMBL:AFK43371.1, ECO:0000313|EnsemblPlants:AES81718})
	CHR7_371621305	GEMMA	NA	3.64e-07	5.9	Lcu.2RBY.7g048380	371537167	371538012	(F-box/RNI/FBD-like domain protein {ECO:0000313|EMBL:KEH30739.1}) (Uncharacterized protein {ECO:0000313|EnsemblPlants:KEH30739})
						Lcu.2RBY.7g048390	371538333	371539207	Small ubiquitin-related modifier {ECO:0000256|RuleBase:RU361190} (SUMO {ECO:0000256|RuleBase:RU361190})
						Lcu.2RBY.7g048400	371545118	371545810	(Uncharacterized protein {ECO:0000313|EMBL:BAT75569.1})
						Lcu.2RBY.7g048410	371575178	371575824	(Gag/pol polyprotein {ECO:0000313|EMBL:AAQ82033.1}) (Fragment)
						Lcu.2RBY.7g048420	371602201	371602800	(Protein FAR1-RELATED SEQUENCE 5 {ECO:0000313|EMBL:KHN41145.1}) (1.2.1.27 {ECO:0000313|EMBL:KHN41145.1}) (Fragment)
						Lcu.2RBY.7g048430	371602893	371604793	hypothetical protein
						Lcu.2RBY.7g048440	371605775	371606303	(Uncharacterized protein {ECO:0000313|EMBL:ESW27935.1})
						Lcu.2RBY.7g048450	371683304	371687342	(Uncharacterized protein {ECO:0000313|EMBL:KEH20947.1, ECO:0000313|EnsemblPlants:KEH20947})
	CHR7_371621330	GEMMA	NA	3.64e-07	5.9	Lcu.2RBY.7g048380	371537167	371538012	(F-box/RNI/FBD-like domain protein {ECO:0000313|EMBL:KEH30739.1}) (Uncharacterized protein {ECO:0000313|EnsemblPlants:KEH30739})
						Lcu.2RBY.7g048390	371538333	371539207	Small ubiquitin-related modifier {ECO:0000256|RuleBase:RU361190} (SUMO {ECO:0000256|RuleBase:RU361190})
						Lcu.2RBY.7g048400	371545118	371545810	(Uncharacterized protein {ECO:0000313|EMBL:BAT75569.1})
						Lcu.2RBY.7g048410	371575178	371575824	(Gag/pol polyprotein {ECO:0000313|EMBL:AAQ82033.1}) (Fragment)
						Lcu.2RBY.7g048420	371602201	371602800	(Protein FAR1-RELATED SEQUENCE 5 {ECO:0000313|EMBL:KHN41145.1}) (1.2.1.27 {ECO:0000313|EMBL:KHN41145.1}) (Fragment)
						Lcu.2RBY.7g048430	371602893	371604793	hypothetical protein
						Lcu.2RBY.7g048440	371605775	371606303	(Uncharacterized protein {ECO:0000313|EMBL:ESW27935.1})
						Lcu.2RBY.7g048450	371683304	371687342	(Uncharacterized protein {ECO:0000313|EMBL:KEH20947.1, ECO:0000313|EnsemblPlants:KEH20947})
Resistant Starch	CHR1_181806369	GAPIT/GEMMA	3.77017e-07	NA	6.9	Lcu.2RBY.1g023480	181711615	181715090	(Inactive purple acid phosphatase {ECO:0000313|EMBL:KEH41510.1}) (Uncharacterized protein {ECO:0000313|EnsemblPlants:KEH41510})
						Lcu.2RBY.1g023490	181806276	181806686	(Receptor-like kinase {ECO:0000313|EMBL:AES96564.2}) (Uncharacterized protein {ECO:0000313|EnsemblPlants:AES96564})
						Lcu.2RBY.1g023500	181807878	181810850	(DUF1997 family protein {ECO:0000313|EMBL:KEH39792.1}) (Uncharacterized protein {ECO:0000313|EnsemblPlants:KEH39792})
	CHR1_505079023	GAPIT/GEMMA	8.95544e-11	NA	8.8	Lcu.2RBY.1g069440	504979674	504982300	Pectate lyase {ECO:0000256|RuleBase:RU361123} (4.2.2.2 {ECO:0000256|RuleBase:RU361123})
						Lcu.2RBY.1g069450	504993874	504995694	(Exocyst subunit exo70 family protein {ECO:0000313|EMBL:KEH42331.1}) (Uncharacterized protein {ECO:0000313|EnsemblPlants:KEH42331})
						Lcu.2RBY.1g069460	505133059	505137611	(Uncharacterized protein {ECO:0000313|EMBL:KRH32347.1, ECO:0000313|EnsemblPlants:GLYMA10G05260.1})
						Lcu.2RBY.1g069470	505140294	505141662	(60S ribosomal L35-like protein {ECO:0000313|EMBL:KEH42332.1}) (Uncharacterized protein {ECO:0000313|EMBL:AFK47959.1, ECO:0000313|EnsemblPlants:KEH42332})
	CHR2_137384845	GAPIT/GEMMA	NA	1.01797e-06	22.1	Lcu.2RBY.2g028670	137382538	137386428	(Uncharacterized protein {ECO:0000313|EMBL:AFK35512.1})
						Lcu.2RBY.2g028680	137471662	137477586	(Uncharacterized protein {ECO:0000313|EMBL:KEH18428.1, ECO:0000313|EnsemblPlants:KEH18428})
	CHR2_137480326	GAPIT/GEMMA	NA	1.01797e-06	22.1	Lcu.2RBY.2g028670	137382538	137386428	(Uncharacterized protein {ECO:0000313|EMBL:AFK35512.1})
						Lcu.2RBY.2g028680	137471662	137477586	(Uncharacterized protein {ECO:0000313|EMBL:KEH18428.1, ECO:0000313|EnsemblPlants:KEH18428})
	CHR2_137480370	GAPIT/GEMMA	NA	1.01797e-06	22.1	Lcu.2RBY.2g028670	137382538	137386428	(Uncharacterized protein {ECO:0000313|EMBL:AFK35512.1})
						Lcu.2RBY.2g028680	137471662	137477586	(Uncharacterized protein {ECO:0000313|EMBL:KEH18428.1, ECO:0000313|EnsemblPlants:KEH18428})
	CHR2_239215652	GAPIT/GEMMA	1.8353e-07	NA	8.3	Lcu.2RBY.2g040280	239229690	239236938	(Oxidoreductase/transition metal ion-binding protein, putative {ECO:0000313|EMBL:KEH26396.1}) (Uncharacterized protein {ECO:0000313|EnsemblPlants:KEH26396})
						Lcu.2RBY.2g040290	239267354	239269573	(Serine-glyoxylate aminotransferase-like protein {ECO:0000313|EMBL:AES70411.1}) (Uncharacterized protein {ECO:0000313|EnsemblPlants:AES70411})
						Lcu.2RBY.2g040300	239311184	239312408	(Uncharacterized protein {ECO:0000313|EMBL:KEH18428.1, ECO:0000313|EnsemblPlants:KEH18428})
	CHR3_45534258	GEMMA	5.98909e-07	NA	27	Lcu.2RBY.3g007560	45531141	45545248	(Uncharacterized protein {ECO:0000313|EMBL:KRG89005.1, ECO:0000313|EnsemblPlants:GLYMA11G16040.1})
						Lcu.2RBY.3g007570	45612937	45613456	(Biogenesis of lysosome-related organelles complex-1 protein {ECO:0000313|EMBL:AES69762.1}) (Uncharacterized protein {ECO:0000313|EnsemblPlants:AES69762})
	CHR6_116906535	GEMMA	1.84765e-06	8.98388e-07	5.2	Lcu.2RBY.6g015410	116848027	116848867	(Lateral organ boundaries (LOB) domain protein {ECO:0000313|EMBL:KEH22162.1}) (Uncharacterized protein {ECO:0000313|EnsemblPlants:KEH22162})
	CHR6_387488515	GEMMA	2.1881e-07	NA	6.9	Lcu.2RBY.6g060190	387548412	387559198	(Disease resistance protein (TIR-NBS-LRR class), putative {ECO:0000313|EMBL:AET00464.2}) (Uncharacterized protein {ECO:0000313|EnsemblPlants:AET00464})
Total Starch	CHR7_84111711	GEMMA	1.35735e-11	3.23889e-07	4.9	Lcu.2RBY.7g016850	84168320	84170144	(Uncharacterized protein {ECO:0000313|EMBL:ESW05766.1})
						Lcu.2RBY.7g016860	84187221	84187913	(Uncharacterized protein {ECO:0000313|EMBL:KEH25995.1, ECO:0000313|EnsemblPlants:KEH25995})
*Genes in bold contain the significant SNP.
